# Supplementary material for: Naphthyridine Derivatives Induce Programmed Cell Death in Naegleria fowleri
Source: Pharmaceuticals (Basel). 2021 Oct 1;14(10):1013. doi: 10.3390/ph14101013 (PMC8540127; doi:10.3390/ph14101013)
Supplement: Supplementary file 1 [file pharmaceuticals-14-01013-s001.zip]

Archive with 1 entries (1 files):
- pharmaceuticals-1390679-supplementary.pdf
